# Supplementary material for: Biomechanical Impact of Cementation Technique Variations on Femoral Stem Stability: An In Vitro Polyurethane Model Study
Source: J Clin Med. 2025 May 8;14(10):3291. doi: 10.3390/jcm14103291 (PMC12112234; doi:10.3390/jcm14103291)
Supplement: Supplementary file 1 [file jcm-14-03291-s001.zip]

Archive with 2 entries (2 files):
- File S1 - Detailed Protocols and Materials.pdf
- File S2 - Checklist for Reporting In-vitro Studies (CRIS).pdf
